# Supplementary material for: Dataset on the piezo-spectroscopic behaviour of hydroxylapatite: Effect of mechanical stress on the Raman and Infrared vibrational bands from ab initio quantum mechanical simulations
Source: Data Brief. 2018 Mar 13;18:325–33. doi: 10.1016/j.dib.2018.03.035 (PMC5996259; doi:10.1016/j.dib.2018.03.035)
Supplement: Supplementary file 2 — Supplementary material [file mmc2.xlsx]

## Sheet: Table S1
Table S1. Simulated vibrational frequencies (ν), the related irreducible representation (IRREP), the activity of each mode in infrared (IR) and Raman (R) and the intensities (I) of OHAp under the effect of strain ε1.
Modes			IRREP	IR	R	δ = +0.04			δ = +0.02			δ = +0.00			δ = -0.02			δ = -0.04
						ν (cm-1)	I (IR, a.u.)	I (R, a.u.)	ν (cm-1)	I (IR, a.u.)	I (R, a.u.)	ν (cm-1)	I (IR, a.u.)	I (R, a.u.)	ν (cm-1)	I (IR, a.u.)	I (R, a.u.)	ν (cm-1)	I (IR, a.u.)	I (R, a.u.)
1	-	1	B	A	A	0	0	0	0	0	0	0	0	0	0	0	0	0	0	0
2	-	2	A	A	A	0	0	0	0	0	0	0	0	0	0	0	0	0	0	0
3	-	3	B	A	A	0	0	0	0	0	0	0	0	0	0	0	0	0	0	0
4	-	4	B	A	A	-18.3651	40.64	0	27.7738	28.16	1.23	32.5372	24.62	1.3	28.4195	9.58	1.3	23.6226	2.71	1.22
5	-	5	B	A	A	33.2497	55.69	1.17	32.1267	36.28	1.25	33.8666	16.99	1.34	36.6574	7.22	1.38	39.0832	2.16	1.36
6	-	6	B	A	A	58.9359	2.56	0.13	56.2165	0.69	0.03	61.6654	0.84	0	69.2344	1.41	0.01	74.9361	5.24	0.01
7	-	7	A	A	A	97.0001	31.62	0.28	99.2136	47.58	0.33	104.014	47.2	0.33	105.056	0.9	0.27	102.666	3.6	0.25
8	-	8	A	A	A	105.594	9.44	0.2	107.039	2.09	0.15	106.744	0.57	0.22	106.803	36.36	0.25	105.089	9.23	0.21
9	-	9	A	A	A	111.38	4.51	0.14	110.035	2.97	0.17	107.985	3.89	0.2	107.985	11.62	0.36	107.428	1.39	0.51
10	-	10	B	A	A	119.459	153.1	0.04	117.229	192.46	0.03	113.082	214.27	0.01	105.79	271.15	0.01	98.5148	316.79	0.01
11	-	11	B	A	A	125.891	129.25	0.05	119.547	169.56	0.03	113.608	213.99	0.02	110.303	222.27	0.01	107.305	213.52	0.02
12	-	12	A	A	A	133.288	0.39	0.02	132.308	0.37	0.06	127.451	0.01	0.15	117.689	3.3	0.22	112.948	36.62	0.27
13	-	13	A	A	A	142.347	1.76	0.05	135.76	0.21	0.12	129.572	0.54	0.17	123.449	0.42	0.15	116.819	0.14	0.13
14	-	14	B	A	A	145.706	10.15	0.24	145.183	5.73	0.25	145.04	5.98	0.36	135.509	2.36	0	121.66	14.52	0.01
15	-	15	B	A	A	149.165	18.99	0.56	147.187	11.92	0.48	145.452	8.65	0.42	142.562	9.76	0.3	139.682	10.8	0.29
16	-	16	A	A	A	150.905	0.02	1.38	149.067	0.07	0.75	147.616	0	0.6	143.787	0.14	1.52	138.768	0.77	2.45
17	-	17	A	A	A	153.737	0.07	0.67	150.816	0	1.11	148.162	0	1.21	145.72	0.25	1.52	142.554	1.31	1.97
18	-	18	B	A	A	169.351	2.7	0.02	160.756	2.3	0.04	149.535	0.99	0.04	143.691	5.94	0.59	141.26	5.67	0.72
19	-	19	A	A	A	157.865	0.3	1.79	154.307	0.07	1.97	151.166	0	1.99	148.345	0	0.81	143.956	0.74	1.49
20	-	20	A	A	A	162.201	0.04	0.58	157.113	0.07	0.69	152.97	0.03	0.89	149.083	0.19	1.12	147.954	0.46	2.62
21	-	21	A	A	A	175.779	0.19	0.2	172.423	0.01	0.33	168.217	0.05	1.01	158.384	0	2.35	148.433	0.32	0.16
22	-	22	B	A	A	179.024	16.47	0.21	175.81	3.64	0.06	172.237	0.24	0	168.883	3.92	0.04	165.869	10.25	0.15
23	-	23	B	A	A	189.821	2.42	0.08	183.359	1.93	0.01	177.523	1.72	0.02	173.261	15.89	0.02	168.581	314.83	0.01
24	-	24	A	A	A	195.1	42.75	0.37	189.338	19.8	0.47	182.875	3.76	1.22	173.848	0.12	0.87	165.046	0.55	0.29
25	-	25	A	A	A	203.327	5.93	0.37	197.368	11.31	0.69	189.699	28.38	0.91	180.417	3.11	0.52	171.06	0.03	0.93
26	-	26	A	A	A	208.48	9.11	0.15	200.5	5.38	0.24	191.333	0.2	0.29	183.281	27.72	0.31	177.424	2.17	0.39
27	-	27	A	A	A	213.727	17.88	0.73	204.33	11.25	0.65	192.011	0.76	0.26	184.162	0.02	0.35	178.042	27.42	0.13
28	-	28	B	A	A	199.702	158.67	0.76	195.321	113.02	0.99	192.945	154.67	0.99	184.398	772.36	0.32	172.791	649.49	0.03
29	-	29	B	A	A	204.841	62.03	0.87	199.332	105.3	1	193.33	229.76	0.92	189.257	348.21	0.6	183.145	677.93	0.25
30	-	30	B	A	A	212.473	411.4	0.06	212.75	938.67	0.21	203.983	945.33	0.23	191.042	325.02	0.78	184.514	6.63	0.61
31	-	31	B	A	A	220.246	846.81	0.39	213.087	400.05	0.11	205.371	871.85	0.28	196.085	519.72	0.38	190.884	70.29	0.67
32	-	32	B	A	A	227.996	397.67	0.82	219.07	633.83	0.29	210.509	10.44	0	205.23	5.72	0.02	199.421	24.57	0.11
33	-	33	A	A	A	221.333	4.87	1.94	211.274	24.7	1.95	212.149	24.34	1.47	209.016	0.01	0.45	200.172	0.03	0.58
34	-	34	A	A	A	228.395	30.17	0.25	222.463	21.09	0.15	217.359	0.25	0.07	210.813	1.02	0.22	204.432	5.85	0.1
35	-	35	A	A	A	231.139	29.26	0.51	224.73	0.96	0.05	218.234	1.88	0.07	214.937	2.29	0.66	206.628	29.94	0.17
36	-	36	B	A	A	234.944	462.4	0.42	228.806	141.02	0.05	220.413	1.15	0	215.672	24.66	0	210.085	291.59	0.7
37	-	37	A	A	A	235.689	4.99	0.64	233.24	0.49	0.87	226.238	0.02	0.66	215.981	12	0.6	213.228	1.61	1.05
38	-	38	A	A	A	244.163	11.23	0.42	237.281	4.45	0.81	227.666	0.13	0.64	219.601	3.12	0.7	218.491	1.01	0.72
39	-	39	B	A	A	240.992	111.55	0.12	233.065	309.38	0.84	229.354	411.15	0.87	220.01	476.94	1.01	212.047	422.49	0.43
40	-	40	B	A	A	248.988	364.91	0.42	239.988	415.65	0.72	231.476	446.17	0.93	224.732	560.57	0.77	217.113	511.64	0.54
41	-	41	A	A	A	253.373	2.09	0.65	242.342	0.23	0.85	235.073	0.96	1.87	231.143	0.15	2.63	226.545	0.13	3.29
42	-	42	B	A	A	250.516	178.1	0.36	243.65	4.13	0.05	238.371	24.59	0	232.783	159.75	0.9	222.888	123.61	1.9
43	-	43	B	A	A	257.796	61.69	0.34	250.912	69.92	0.41	244.319	93.27	0.5	235.068	15.41	0.29	230.809	156.09	0.01
44	-	44	B	A	A	261.147	163.51	0.29	253.06	128.39	0.3	245.376	93.01	0.62	239.122	84.28	0.79	233.845	36.54	1.12
45	-	45	A	A	A	260.311	6.45	0.15	254.84	4.76	0.09	249.205	1.99	0.07	238.883	49.65	0.03	229.99	100.08	0.03
46	-	46	A	A	A	268.929	35.14	0.07	259.451	10.93	0.06	250.996	0	0.04	245.485	16.39	0.06	233.836	4.49	1.38
47	-	47	B	A	A	273.689	7.26	0.63	264.657	50.39	0.88	256.743	71.81	0.9	249.346	43.17	0.72	242.892	23.45	0.59
48	-	48	B	A	A	275.637	51.58	0.51	266.469	77.69	0.62	257.48	62.67	0.7	250.794	48.24	0.68	245.516	49.75	0.57
49	-	49	A	A	A	271.659	2.6	1.17	265.569	1.23	1.37	258.591	0.1	1.95	248.516	0.02	1.5	240.247	94.72	0.16
50	-	50	A	A	A	279.707	16.04	1.25	270.563	0.13	1.11	262.318	1.89	0.46	252.246	4.63	0.67	244.956	2.01	0.54
51	-	51	A	A	A	283.695	2.55	0.4	273.313	1.41	0.45	262.71	0.01	0.48	257.648	4.11	0.83	253.544	22.45	1.43
52	-	52	B	A	A	283.503	44.75	0.17	272.642	10.25	0.06	265.053	0.82	0.01	258.44	0.78	0.07	252.23	3.53	0.12
53	-	53	A	A	A	294.536	1373.53	0.38	283.32	1630.49	0.23	273.394	1721.34	0.17	265.171	1653.67	0.11	260.529	1469.89	0.07
54	-	54	A	A	A	299.425	65.28	0.84	292.599	24.76	0.81	286.539	2.33	0.92	278.708	5.42	1.18	271.398	30.3	1.28
55	-	55	B	A	A	302.656	190.97	0.23	295.068	101.39	0.13	287.498	2.24	0	276.207	257.63	0.18	263.231	503.47	0.13
56	-	56	B	A	A	308.911	26.12	0.04	299.972	20.72	0.04	291.197	312.73	0.56	281.111	427.95	0.43	274.843	350.72	0.23
57	-	57	B	A	A	316.372	372.68	0.78	303.032	463.03	0.67	291.911	517.02	0.58	283.307	153.58	0.15	276.77	42.36	0.05
58	-	58	B	A	A	318.829	491.8	1.01	305.965	502.63	0.95	293.636	292.71	0.39	286.197	305.91	0.38	280.553	278.91	0.47
59	-	59	A	A	A	311.803	10.55	1.13	302.765	0.79	1.05	295.375	0	0.91	288.035	4.5	0.81	283.694	3.11	0.61
60	-	60	A	A	A	317.489	73.12	0.46	307.512	25.46	0.84	296.72	0.44	0.88	291.198	4.6	1.01	285.735	14.42	1.45
61	-	61	A	A	A	324.469	50.51	0.93	315.638	0.01	0.07	309.899	0.21	0.02	299.603	22.72	0	289.917	81.32	0.1
62	-	62	A	A	A	329.122	65.6	0.13	319.114	14.69	0.1	310.269	1.24	0	303.396	11.94	0.34	296.331	0.36	0.43
63	-	63	A	A	A	336.934	380.71	1.94	326.129	396.21	3.15	316.835	320.05	4.09	307.434	227.7	3.69	300.515	143.07	3.49
64	-	64	B	A	A	338.212	9.88	1.26	330.276	2.03	1.83	323.021	5.08	3.45	312.548	1.39	3.4	300.732	1.16	3.42
65	-	65	A	A	A	350.096	6.1	2.13	335.458	73.06	1.52	323.848	208.87	0.74	313.404	292.74	0.48	305.103	329.18	0.23
66	-	66	B	A	A	343.384	13.18	1.34	332.781	4.3	1.25	324.469	1.58	3.14	314.056	4.68	3.93	306.119	16.97	4.23
67	-	67	B	A	A	347.738	17.64	3.82	335.661	8.44	3.61	325.433	0.23	0.35	319.618	1.74	0.07	314.538	2.46	0.16
68	-	68	B	A	A	356.961	50.95	0.02	345.641	13.7	0.02	336.522	0.31	0.01	328.467	8.95	0.01	322.032	103.6	0.06
69	-	69	A	A	A	392.499	2.56	7.5	378.377	1.14	6.57	366.012	0.1	5.97	341.981	0	5.06	314.926	0.02	4.14
70	-	70	A	A	A	412.334	0.02	8.3	392.255	0	7.18	367.278	0.01	6.04	357.098	0.2	5.5	351.39	1.56	5.2
71	-	71	B	A	A	399.249	595.85	0.01	385.014	590.45	0.03	373.04	582.55	0.04	349.51	535.66	0.01	323.472	412.49	0.07
72	-	72	B	A	A	418.49	613.48	0.11	398.422	605.12	0.06	373.787	577.68	0.04	364.103	557.84	0.05	358.758	535.11	0.06
73	-	73	B	A	A	442.204	1.94	16.36	437.521	0.25	4.27	431.153	0.04	0.29	424.198	0.01	0.65	418.933	0.05	0.89
74	-	74	B	A	A	452.05	2.44	20.48	444.969	1.89	35.09	440.35	1.25	40.96	434.344	0.79	40.62	428.727	0.43	40.71
75	-	75	A	A	A	448.449	0.19	0.49	444.634	0.01	0.56	441.336	0.01	0.5	437	0.03	0.63	432.572	0.05	0.55
76	-	76	B	A	A	455.041	3.06	39.85	448.011	1.89	40.01	441.406	1.48	40.54	436.773	0.78	41.75	433.032	0.38	42.43
77	-	77	A	A	A	454.341	0	0.79	448.069	0	0.65	442.419	0	0.67	437.971	0.05	0.55	435.646	0.03	0.4
78	-	78	A	A	A	471.419	0.09	24.48	465.396	0	25.21	459.295	0.04	26.4	452.681	0	26.98	446.518	0.03	27.47
79	-	79	A	A	A	474.951	0.02	20.82	467.667	0.05	24.48	459.711	0.02	26.62	454.117	0.08	26.99	448.516	0.12	26.85
80	-	80	A	A	A	482.435	0.17	16	472.67	0.31	14.08	464.156	0.09	13.22	457.671	0.18	14.21	452.676	0.05	16.06
81	-	81	B	A	A	488.77	30.71	0.7	483.009	23.67	0.42	477.282	18.28	0.32	471.344	9.44	0.24	465.719	3.98	0.15
82	-	82	B	A	A	492.142	52.98	0.52	484.882	33.33	0.41	477.62	17.7	0.23	472.649	12.87	0.21	468.056	8.88	0.15
83	-	83	A	A	A	505.132	27.79	1.85	499.29	34.48	1	493.588	40.4	0.61	487.767	43.4	0.34	482.629	43.68	0.18
84	-	84	B	A	A	513.761	0.51	0.01	506.044	0.09	0	498.693	0.01	0	492.678	0.09	0	487.445	0.14	0
85	-	85	A	A	A	568.916	188.23	1.62	567.713	150.76	1.22	566.339	9.21	1.06	563.415	103.67	0.74	561.123	74.58	0.49
86	-	86	A	A	A	573.66	2.51	1.95	570.082	63.53	1.42	566.731	69.78	1.17	564.789	309.54	0.71	562.05	662.82	0.27
87	-	87	A	A	A	576.142	1070.03	0.95	572.02	973.97	0.63	568.133	1043.22	0.52	565.489	649.23	0.57	564.379	279.16	0.51
88	-	88	B	A	A	578.403	433.85	4.5	576.349	381.29	3.33	573.449	365.87	3.07	571.152	300.38	1.63	567.417	292.36	1.7
89	-	89	B	A	A	581.822	347.1	2.3	579.138	326.84	1.74	575.039	304.85	1.72	571.721	339.17	2.1	569.78	306.02	1.08
90	-	90	A	A	A	596.879	1.8	26.09	593.293	0.3	25.47	589.537	0.01	25.24	585.356	0	26.46	581.131	0	27.43
91	-	91	B	A	A	599.128	10.18	0.57	594.593	2.16	0.05	589.687	0.21	0.01	585.098	0.56	0.03	580.479	1.67	0.09
92	-	92	A	A	A	598.479	0.21	21.43	594.055	0.08	23.57	589.783	0.05	25.42	585.981	0.23	25.68	582.387	0.48	26.35
93	-	93	A	A	A	609.16	0.95	53.07	604.557	0.07	50.96	599.724	0.34	47.28	595.176	0.33	42.7	590.876	0.14	38.18
94	-	94	B	A	A	604.065	169.63	13.8	602.733	135.79	17.04	600.897	115.68	18.04	599.099	52.1	20.1	596.723	25.83	20.53
95	-	95	B	A	A	607.138	209.17	15.74	604.653	134.49	16.58	601.677	90.57	17.39	599.3	63.64	18.87	597.389	30.68	20.5
96	-	96	B	A	A	613.528	144.91	3.62	611.593	261.95	3.17	609.335	280.33	3.72	607.482	389.15	2.2	604.842	416.73	1.31
97	-	97	B	A	A	617.133	431.91	2.34	614.185	440.36	2.79	610.826	424.98	2.43	607.7	431.31	1.34	606.15	446.25	1.03
98	-	98	B	A	A	625.062	86.17	4.9	621.304	4.39	0.5	617.489	1.04	0.02	614.339	0.29	0.22	611.794	0.18	0.83
99	-	99	A	A	A	630.586	11.1	12.15	626.564	8.11	16.99	622.919	5.49	22.64	619.868	3.68	26.78	617.253	2.12	30.45
100	-	100	B	A	A	628.842	527.19	21.31	628.633	559.71	24.01	626.707	543.9	22.5	627.369	9	0.23	623.813	22.25	0.66
101	-	101	B	A	A	640.699	47.14	2.52	635.742	11	0.57	631.132	2.12	0.07	632.69	482.5	22.45	630.555	494.16	19.87
102	-	102	A	A	A	639.239	0.1	6.4	637.067	0	6.55	634.669	0.03	6.48	632.088	0.05	6.9	629.779	0.04	7.85
103	-	103	A	A	A	641.558	0.01	6.19	637.738	0	5.93	634.92	0.04	6.44	632.826	0	6.04	631.252	0.02	5.47
104	-	104	B	A	A	649.912	459.06	28.19	655.003	495.44	27.11	645.572	499.16	25.19	638.529	497.52	22.75	646.746	454.55	22.04
105	-	105	A	A	A	698.944	1.06	2.66	708.705	0.3	1.82	713.605	0.07	1.32	725.274	0.2	0.91	724.924	1.97	0.53
106	-	106	A	A	A	728.925	1.16	2.86	738.391	0.41	1.89	733.563	0	1.28	731.492	0.29	0.87	746.336	0.06	0.81
107	-	107	B	A	A	992.201	206.54	0.12	985.068	111.75	0.06	974.759	29.85	0.01	966.554	67.76	0.01	956.113	152.41	0.01
108	-	108	A	A	A	993.716	8.33	482.37	986.385	10.84	656.16	975.996	4.37	684.25	967.466	5.56	632.29	956.427	2.75	524.44
109	-	109	B	A	A	994.692	102.55	0.1	986.637	104.33	0.1	976.754	128.83	0.06	969.034	91.69	0.07	960.071	60.57	0.04
110	-	110	B	A	A	997.423	88.53	0.09	987.901	128.48	0.08	977.606	140.36	0.07	971.024	109.23	0.08	963.899	82.2	0.07
111	-	111	A	A	A	996.436	5.08	178.15	988.72	1.42	59.62	978.931	0.67	58.46	971.08	0.02	9.64	961.255	0.29	27.61
112	-	112	A	A	A	999.324	2.19	120.38	990.044	0.56	59	979.682	0.19	19.63	973.015	1.76	98.26	965.896	2.82	157.04
113	-	113	A	A	A	1066.79	5.5	29.32	1057.14	2.68	26.71	1046.42	0.42	24.43	1031.57	0	30.24	1017.88	2.06	40.4
114	-	114	A	A	A	1076.43	4607.51	5.36	1063.64	2.18	28.71	1047.22	0.16	24.65	1036.76	0.91	27.62	1025.71	0.68	40.36
115	-	115	B	A	A	1067.59	3900.88	0.85	1059.53	4020.25	0.66	1051.23	4114.74	0.53	1039.99	4079.26	0.21	1028.2	3951.48	0.11
116	-	116	B	A	A	1073.33	3513.55	1.91	1063.57	3889.09	1.24	1052.09	4116.82	0.57	1044.39	4045.1	0.52	1036.36	3394.87	0.5
117	-	117	A	A	A	1077.67	37.71	40.58	1066.97	4782.99	2.53	1056.45	4821.29	1.64	1047.4	4793.62	1.62	1038.18	4628.74	0.74
118	-	118	B	A	A	1087.97	124.9	23.35	1078.48	38.08	3.54	1066.25	3.72	0.05	1055.84	166.71	0.27	1047.77	900.2	3.26
119	-	119	A	A	A	1091.79	125.81	18.92	1083.39	25.38	53.41	1069.85	24.83	69.02	1058.68	11.39	71.16	1050.08	0.16	65.99
120	-	120	B	A	A	1091.22	485.09	3.63	1079.77	269.85	24.78	1070.46	86.08	30.19	1060.1	63.51	30.24	1049.27	14.1	27.26
121	-	121	B	A	A	1094.88	192.02	27.88	1083.2	122.72	29.49	1070.73	87.44	30.19	1062.77	37.36	31.39	1055.88	8.12	32.04
122	-	122	A	A	A	1098.8	8.69	10.82	1087.36	15.4	13.02	1079.72	0.47	8.23	1070.13	10.97	4.78	1059.76	105.89	3.76
123	-	123	A	A	A	1100.28	11.04	24.02	1089.61	0.55	9.77	1080.23	0.02	8.48	1072.68	13.5	10.76	1065.03	50.78	20.46
124	-	124	A	A	A	1105.36	30.78	17.91	1096	9.55	9.08	1086.31	0.06	10.42	1076.93	1.96	13.31	1069.18	26.52	5.14
125	-	125	A	A	A	1111.42	16.42	3.45	1099.15	9.88	4.88	1086.88	0.06	10.99	1079.25	2.38	16.25	1072.5	0.52	24.12
126	-	126	B	A	A	1125.71	3.28	0.56	1114.13	1.23	0.18	1102.17	0.01	0	1092.52	0.29	0.16	1083.76	3.07	0.77
127	-	127	A	A	A	1119.93	21.87	58.54	1111.2	13.65	64.75	1103.33	6.1	67.71	1097.26	4.2	66.29	1092.41	1.6	65.05
128	-	128	B	A	A	1130.69	388.02	1.19	1122.9	353.17	0.83	1114.51	340.38	0.52	1102.71	393.51	0.36	1091.89	455.92	0.34
129	-	129	B	A	A	1142.31	302.98	1	1128.61	313.65	0.73	1115.07	349.74	0.5	1107.58	363.62	0.34	1100.73	412.57	0.13
130	-	130	B	A	A	1176.01	7.52	0.01	1167.55	1.51	0	1159.38	0.03	0	1152.49	1.64	0	1146.24	5.63	0
131	-	131	B	A	A	3825.7	0.02	0.07	3806.34	0.01	0.06	3770.84	0	0	3795.73	0.01	0.1	3784.15	0.07	0.57
132	-	132	A	A	A	3826.69	108.68	1000	3807.81	100.18	1000	3772.6	92.5	1000	3797.85	83.95	1000	3786.52	76.56	1000

## Sheet: Table S2
			Table S2. Simulated vibrational frequencies (ν), the related irreducible representation (IRREP), the activity of each mode in infrared (IR) and Raman (R) and the intensities (I) of OHAp under the effect of strain ε3.
		δ = +0.04	Modes			IRREP	IR	R	δ = +0.04			δ = +0.02			δ = +0.00			δ = -0.02			δ = -0.04
a		9.38593							ν (cm-1)	I (IR, a.u.)	I (R, a.u.)	ν (cm-1)	I (IR, a.u.)	I (R, a.u.)	ν (cm-1)	I (IR, a.u.)	I (R, a.u.)	ν (cm-1)	I (IR, a.u.)	I (R, a.u.)	ν (cm-1)	I (IR, a.u.)	I (R, a.u.)
b		9.38593	1	-	1	A	A	A	0	0	0	0	0	0	0	0	0	0	0	0	0	0	0
c		6.59603	2	-	3	E1	A	A	0	0	0	0	0	0	0	0	0	0	0	0	0	0	0
CA1	X	0.333333	4	-	5	E1	A	A	23.1144	43.82	2.07	31.4867	48.19	2.22	38.4586	49.43	2.42	36.7104	56.02	2.68	31.2667	64.83	2.96
	Y	-0.333333	6	-	6	B	I	I	63.3394	0	0	65.5104	0	0	69.4687	0	0	70.6461	0	0	69.3441	0	0
	Z	-3.06911e-05	7	-	7	A	A	A	110.931	54.74	0.43	109.009	48.03	0.36	107.201	41.64	0.29	103.435	37.32	0.24	97.4905	30.18	0.22
CA2	X	-0.333333	8	-	9	E2	I	A	109.641	0	0.48	109.642	0	0.48	109.624	0	0.51	107.225	0	0.52	102.949	0	0.49
	Y	0.333333	10	-	11	E1	A	A	114.867	363.48	0.03	115.55	382.45	0.03	115.188	409	0.03	113.233	454.35	0.04	110.293	503.41	0.06
	Z	-0.0030143	12	-	13	E2	I	A	130.198	0	0.3	131.701	0	0.31	131.301	0	0.35	128.433	0	0.48	124.426	0	0.67
CA3	X	0.247451	14	-	15	E1	A	A	152.626	16	0.97	149.748	18.72	0.96	146.912	18.15	0.88	143.103	16.78	0.83	137.284	12.8	0.95
	Y	4.62845e-05	16	-	17	E2	I	A	151.457	0	3.64	150.991	0	3.14	148.8	0	1.82	144.198	0	0.63	138.112	0	0.31
	Z	0.24892	18	-	18	B	I	I	140.698	0	0	146.114	0	0	150.309	0	0	153.794	0	0	155.489	0	0
P1	X	0.399551	19	-	20	E2	I	A	162.588	0	0.56	157.101	0	1.2	152.867	0	2.56	149.307	0	3.59	145.436	0	3.66
	Y	0.369103	21	-	21	A	A	A	170.243	0.55	1.93	169.786	0.15	1.44	168.901	0.03	1.13	167.365	0.01	0.82	164.622	240.88	0.17
	Z	0.250104	22	-	22	B	I	I	181.12	0	0	178.664	0	0	171.317	0	0	165.206	0	0	159.378	0	0
O1	X	0.32954	23	-	23	B	I	I	190.119	0	0	182.791	0	0	182.067	0	0	179.073	0	0	170.698	0	0
	Y	0.486221	24	-	24	A	A	A	183.516	0.43	0.72	184.793	0.01	1.01	184.869	10.15	0.81	179.349	103.23	0.14	166.367	69.1	0.49
	Z	0.25186	25	-	25	A	A	A	192.145	6.71	1.2	192.894	19.08	0.89	190.6	36.35	1.1	189.862	16.73	1.81	190.028	7	1.82
			26	-	27	E2	I	A	203.161	0	0.19	196.262	0	0.31	191.48	0	0.53	188.287	0	0.75	185.582	0	0.85
			28	-	29	E1	A	A	204.587	706.66	1.96	201.864	797.87	1.86	195.812	451.68	2.02	184.974	251.19	2.14	172.109	181.54	2.48
			30	-	31	E1	A	A	211.823	655.45	0.75	209.147	901.06	0.82	205.942	1638.78	0.61	203.622	2365.49	0.62	197.689	1848.81	1.93
			32	-	32	B	I	I	216.972	0	0	216.14	0	0	213.839	0	0	210.111	0	0	205.386	0	0
			33	-	34	E2	I	A	236.856	0	0.2	228.64	0	0.1	219.276	0	0.09	208.397	0	0.15	195.785	0	0.2
			35	-	35	B	I	I	236.321	0	0	227.262	0	0	221.427	0	0	218.77	0	0	217.361	0	0
			36	-	36	A	A	A	214.649	41.34	1.26	218.067	30.99	1.52	221.894	20.35	1.69	224.423	6.94	2.2	220.004	958.44	0.68
			37	-	38	E2	I	A	243.334	0	1.37	237.599	0	1.26	230.26	0	1.27	221	0	1.47	210.289	0	1.06
			39	-	40	E1	A	A	247.563	1498.96	0.97	241.582	1415.2	1.28	233.271	984.74	1.93	220.063	228.83	2.96	204.506	996.53	1.82
			41	-	41	A	A	A	249.002	0.45	1.39	240.762	0.12	1.76	234.808	0.43	2.13	228.84	16.09	2.06	223.592	49.2	3.32
			42	-	42	B	I	I	252.741	0	0	245.301	0	0	240.017	0	0	234.599	0	0	225.804	0	0
			43	-	44	E1	A	A	270.866	221.75	0.38	257.71	83.66	0.95	245.618	263.28	1.08	232.173	578.3	0.41	221.042	384.33	0.01
			45	-	46	E2	I	A	269.689	0	0.45	262.779	0	0.26	251.023	0	0.09	234.823	0	0.1	215.011	0	1.02
			47	-	48	E1	A	A	278.496	86.7	2.76	267.409	152	2.17	257.967	115.6	1.34	250.499	59.29	0.71	244.271	49.8	0.28
			49	-	49	A	A	A	269.545	2.19	2.45	265.258	5.68	2.13	261.156	16.13	1.83	252.152	1966.53	0.12	230.489	976.31	0.98
			50	-	51	E2	I	A	275.056	0	0.04	267.56	0	0.53	265.072	0	0.93	263.115	0	1.04	254.608	0	0.08
			52	-	52	B	I	I	279.57	0	0	272.573	0	0	266.16	0	0	257.425	0	0	244.368	0	0
			53	-	53	A	A	A	303.039	2.16	1.88	294.853	248.53	1.53	276.704	1712.83	0.3	256.805	27.01	1.84	251.167	1.41	1.83
			54	-	54	A	A	A	313.892	1168.31	0.09	297.137	1147.41	0.1	287.416	1.13	0.89	277.877	10.59	0.81	265.526	23.42	1.31
			55	-	55	B	I	I	304.331	0	0	295.902	0	0	287.466	0	0	274.597	0	0	261.992	0	0
			56	-	56	B	I	I	316.953	0	0	305.272	0	0	293.265	0	0	279.558	0	0	268.106	0	0
			57	-	58	E1	A	A	312.305	1268.35	0.58	302.432	1137.63	0.81	295.399	1062.86	1.27	289.688	912.54	3.32	274.303	4.13	9.99
			59	-	60	E2	I	A	317.738	0	1.48	305.93	0	1.57	297.041	0	1.8	278.676	0	0.3	261.061	0	1.19
			61	-	62	E2	I	A	367.532	0	0.29	339.519	0	0.09	309.896	0	0.01	291.584	0	1.79	287.879	0	2.23
			63	-	63	A	A	A	354.331	79.46	3.69	336.072	147.09	4.13	318.139	338.83	3.84	297.681	199.59	0.99	280.644	23.31	0.3
			64	-	65	E1	A	A	374.453	138.97	5.75	350.824	18.14	5.64	324.192	7.32	6.67	297.526	136.4	6.56	287.413	1061.89	1.42
			66	-	66	A	A	A	376.264	840.25	0	349.037	647.01	0.02	324.352	175.12	0.94	307.268	11.8	4.27	299.004	41.68	4.91
			67	-	67	B	I	I	364.17	0	0	348.181	0	0	328.674	0	0	309.232	0	0	295.348	0	0
			68	-	68	B	I	I	384.743	0	0	359.814	0	0	338.91	0	0	323.532	0	0	313.541	0	0
			69	-	70	E2	I	A	385.606	0	9.88	376.721	0	11.09	368.589	0	11.98	362.595	0	13.04	359.317	0	14.16
			71	-	72	E1	A	A	392.139	1106.96	0.47	382.993	1178.67	0.01	375.084	1158.95	0.05	369.402	1130.76	0.08	366.074	1108.23	0.09
			73	-	73	B	I	I	445.325	0	0	437.421	0	0	432.366	0	0	428.065	0	0	425.511	0	0
			74	-	75	E1	A	A	456.901	9.79	71.23	447.179	5.12	77.57	441.231	2.47	82.18	436.071	1.52	86.48	431.936	1.36	90.62
			76	-	77	E2	I	A	458.897	0	0.87	449.298	0	0.73	442.453	0	0.82	436.532	0	1.15	431.912	0	1.59
			78	-	79	E2	I	A	476.743	0	45.67	467.861	0	49.35	460.308	0	52.98	453.673	0	56.38	448.16	0	58.97
			80	-	80	A	A	A	484.199	0.31	9.38	473.747	0.35	11.3	464.664	0.16	13.12	456.781	0.01	15.1	450.167	0	16.83
			81	-	82	E1	A	A	498.975	76.98	0.95	488.168	55	0.69	478.454	41.81	0.51	469.838	33.47	0.42	462.405	28.03	0.41
			83	-	83	A	A	A	509.981	146.41	0.6	501.002	77.1	0.7	493.97	39.39	0.72	487.419	20.73	0.77	481.926	11.22	0.91
			84	-	84	B	I	I	520.269	0	0	509.44	0	0	499.091	0	0	489.613	0	0	481.186	0	0
			85	-	86	E2	I	A	570.805	0	2.69	568.67	0	2.39	566.711	0	1.95	564.53	0	1.78	562.846	0	1.78
			87	-	87	A	A	A	570.338	1252.96	0.58	569.244	1194.33	0.54	568.046	1135.03	0.43	566.26	1068.72	0.36	564.764	1004.28	0.37
			88	-	89	E1	A	A	576.555	761.29	5.87	575.735	701.11	4.61	574.798	642.41	3.39	573.1	609.38	2.86	570.927	591.68	2.53
			90	-	91	E2	I	A	590.984	0	40.01	590.241	0	45.76	589.587	0	50.89	588.91	0	55.31	588.076	0	58.15
			92	-	92	B	I	I	592.842	0	0	590.95	0	0	589.622	0	0	588.176	0	0	586.242	0	0
			93	-	93	A	A	A	605.082	1.42	29.81	602.139	0.81	37.36	599.66	0.07	47.42	596.906	0.33	58.65	593.675	1.72	67.6
			94	-	95	E1	A	A	608.034	196.27	19.27	604.85	154.21	30.98	601.295	167.35	37.09	597.392	219.58	39.49	593.983	275.26	40.09
			96	-	97	E1	A	A	615.598	213.56	32.05	615.671	625.05	8.9	611.065	839.6	3.76	605.671	808.54	6.15	601.388	736.38	9.77
			98	-	98	B	I	I	629.278	0	0	623.27	0	0	617.639	0	0	612.218	0	0	607.688	0	0
			99	-	99	A	A	A	640.437	4.21	30.58	630.9	4.8	27.58	623.309	4.99	22.14	617.365	5.1	15.45	613.298	4.82	10.22
			100	-	100	B	I	I	649.67	0	0	639.569	0	0	631.145	0	0	624.168	0	0	618.767	0	0
			101	-	102	E2	I	A	658.782	0	9.93	646.159	0	11.36	635.046	0	13.15	624.958	0	15.35	616.399	0	18.02
			103	-	104	E1	A	A	634.903	1525.26	15.47	634.439	1190.8	38.8	643.767	1001.5	50.18	649.856	989.04	57.08	652.713	1005.66	63.94
			105	-	106	E2	I	A	737.697	0	2.38	732.951	0	2.49	731.978	0	2.53	726.715	0	2.63	719.136	0	2.76
			107	-	107	B	I	I	998.717	0	0	985.893	0	0	974.098	0	0	962.816	0	0	952.692	0	0
			108	-	108	A	A	A	999.507	6.63	593.46	987.056	5.86	669.82	975.479	4.37	748.21	964.362	3.08	825.11	954.343	1.72	890.61
			109	-	110	E1	A	A	1003.2	252.49	0.09	989.2	286.38	0.1	976.044	320.87	0.1	963.468	354.73	0.11	952.277	387.36	0.11
			111	-	112	E2	I	A	1004.69	0	5.62	991.032	0	7.06	978.197	0	8.8	965.77	0	10.56	954.59	0	12.1
			113	-	114	E2	I	A	1067.03	0	38.52	1055.34	0	43.97	1045.71	0	49.78	1037.81	0	57.03	1031.41	0	67.69
			115	-	116	E1	A	A	1079.19	7931.62	2.32	1063.92	8167.24	1.04	1050.27	8217.45	0.68	1038.11	8191.14	0.52	1027.5	8111.47	0.37
			117	-	117	A	A	A	1077.17	4959.22	2.8	1067.38	4877.11	2.95	1057.35	4788.73	2.65	1047.45	4677.82	2.77	1038.7	4563.27	2.93
			118	-	118	B	I	I	1090.18	0	0	1077.87	0	0	1066.42	0	0	1056.02	0	0	1047.31	0	0
			119	-	119	A	A	A	1090.7	51.18	79.14	1079.24	63.6	72.51	1069.26	66.91	65.22	1060.75	74.79	61.11	1053.84	77.41	61.98
			120	-	121	E1	A	A	1090.24	398.43	52.81	1080.99	185.17	57.39	1071.54	125.01	60.56	1062.18	107.06	63.18	1053.85	90.17	64.98
			122	-	123	E2	I	A	1099.24	0	0.87	1091.28	0	3.37	1080.72	0	21.95	1066.44	0	29.66	1053.47	0	23.83
			124	-	125	E2	I	A	1120.16	0	40.31	1101.33	0	35.7	1086.08	0	14.4	1076.24	0	2.6	1068.35	0	1.3
			126	-	126	A	A	A	1139.28	2.34	52.05	1120.06	3.1	62.79	1102.11	2.7	71.52	1085.85	1.69	76.8	1071.84	0.26	77.39
			127	-	127	B	I	I	1116.34	0	0	1110.15	0	0	1103.15	0	0	1095.86	0	0	1089.3	0	0
			128	-	129	E1	A	A	1143.95	969.41	0.69	1128.22	833.99	0.86	1114.33	734.29	0.95	1102.37	678.54	1.19	1092.66	685.37	1.53
			130	-	130	B	I	I	1196.03	0	0	1175.72	0	0	1157.5	0	0	1141.37	0	0	1127.44	0	0
			131	-	131	B	I	I	3765.47	0	0	3768.48	0	0	3766.55	0	0	3765.95	0	0	3767.05	0	0
			132	-	132	A	A	A	3764.25	135.5	1000	3769.02	111.22	1000	3768.35	92.43	1000	3768.49	78.41	1000	3770.16	67.83	1000

## Sheet: Table S3
Table S3. Simulated vibrational frequencies (ν), the related irreducible representation (IRREP), the activity of each mode in infrared (IR) and Raman (R) and the intensities (I) of OHAp under the effect of strain ε4.
Modes			IRREP	IR	R	δ = +0.04			δ = +0.02			δ = +0.00			δ = -0.02			δ = -0.04
						ν (cm-1)	I (IR, a.u.)	I (R, a.u.)	ν (cm-1)	I (IR, a.u.)	I (R, a.u.)	ν (cm-1)	I (IR, a.u.)	I (R, a.u.)	ν (cm-1)	I (IR, a.u.)	I (R, a.u.)	ν (cm-1)	I (IR, a.u.)	I (R, a.u.)
1	-	1	A	A	A	0	0	0	0	0	0	0	0	0	0	0	0	0	0	0
2	-	2	A	A	A	0	0	0	0	0	0	0	0	0	0	0	0	0	0	0
3	-	3	A	A	A	0	0	0	0	0	0	0	0	0	0	0	0	0	0	0
4	-	4	A	A	A	62.1286	5.04	0.74	41.6998	5.24	0.68	32.5372	24.62	1.3	41.602	4.24	0.68	61.5541	4.78	0.71
5	-	5	A	A	A	77.2243	50.99	0.91	68.5802	3.54	0.5	33.8666	16.99	1.34	68.3589	4.89	0.51	76.4904	67.46	0.82
6	-	6	A	A	A	85.2655	177.18	0.79	76.8889	8.8	0.56	61.6654	0.84	0	76.5717	10.04	0.55	85.3775	159.13	0.87
7	-	7	A	A	A	97.3427	30.28	0.42	92.8565	195.91	0.25	104.014	47.2	0.33	92.8545	196.7	0.26	97.5657	33.89	0.35
8	-	8	A	A	A	101.063	176.51	0.27	97.5347	162.1	0.07	106.744	0.57	0.22	97.6796	161.72	0.06	101.013	173.58	0.28
9	-	9	A	A	A	113.557	143.39	0.06	120.083	3.74	0.17	107.985	3.89	0.2	119.713	4.86	0.19	113.757	143.09	0.05
10	-	10	A	A	A	119.246	2.08	0.5	121.904	11.8	0.21	113.082	214.27	0.01	121.995	9.99	0.2	119.101	2.53	0.5
11	-	11	A	A	A	123.425	23.18	0.76	128.875	6.8	0.16	113.608	213.99	0.02	129.279	6.33	0.16	123.305	27.15	0.71
12	-	12	A	A	A	134.863	66.42	0.25	141.805	17.32	0.32	127.451	0.01	0.15	141.765	14.2	0.34	134.889	63.36	0.28
13	-	13	A	A	A	139.211	1.88	0.77	142.5	13.48	0.21	129.572	0.54	0.17	142.393	15.21	0.19	139.086	2.82	0.72
14	-	14	A	A	A	139.695	32.05	0.25	145.594	41.04	0.13	145.04	5.98	0.36	145.694	39.77	0.15	139.981	31.55	0.25
15	-	15	A	A	A	144.725	6.8	0.17	147.136	4.85	0.36	145.452	8.65	0.42	147.35	5.41	0.31	144.711	6.97	0.16
16	-	16	A	A	A	152.048	8.01	1.45	152.483	15.48	0.99	147.616	0	0.6	152.236	24.99	0.79	152.14	7.58	1.43
17	-	17	A	A	A	155.667	5.45	1.51	152.932	36.57	0.53	148.162	0	1.21	153.148	26.48	0.85	155.627	3.97	1.42
18	-	18	A	A	A	158.629	1.22	1.96	154.962	3.19	1.84	149.535	0.99	0.04	155.151	1.84	1.88	158.679	1.15	1.87
19	-	19	A	A	A	162.1	19.27	2.24	157.513	6.88	0.73	151.166	0	1.99	157.233	9.69	0.64	162.01	17.79	2.3
20	-	20	A	A	A	165.098	3.33	0.45	160.024	23.71	0.19	152.97	0.03	0.89	160.287	21.9	0.21	165.032	4.52	0.43
21	-	21	A	A	A	171.065	44.32	0.25	168.088	4.63	0.89	168.217	0.05	1.01	168.075	5.92	0.88	171.013	41.29	0.26
22	-	22	A	A	A	175.3	20.74	1	168.696	11.88	0.63	172.237	0.24	0	168.937	9.05	0.64	175.38	16.7	1.12
23	-	23	A	A	A	177.136	110.63	0.11	174.282	43.21	0.88	177.523	1.72	0.02	174.299	44.14	0.91	177.198	127.99	0.07
24	-	24	A	A	A	177.895	15.99	1.57	179.007	15.44	0.57	182.875	3.76	1.22	178.875	9.99	0.63	178.059	7.47	1.48
25	-	25	A	A	A	180.053	1.81	1.57	181.718	132.08	0.48	189.699	28.38	0.91	181.449	142.17	0.43	180.042	1.63	1.48
26	-	26	A	A	A	183.879	18.09	1.76	184.543	15.5	1.21	191.333	0.2	0.29	184.607	16.69	1.19	183.793	16.76	1.72
27	-	27	A	A	A	191.013	58.43	0.18	192.797	52.79	1.12	192.011	0.76	0.26	192.89	50.09	1.06	190.92	59.49	0.16
28	-	28	A	A	A	196.541	44.55	1.39	199.481	263.96	0.11	192.945	154.67	0.99	199.692	274.75	0.13	196.561	41.18	1.38
29	-	29	A	A	A	202.069	351.35	1.27	204.617	349.67	0.45	193.33	229.76	0.92	204.624	316.69	0.38	202.235	398.46	0.92
30	-	30	A	A	A	203.703	116.59	0.59	207.154	211.64	0.3	203.983	945.33	0.23	207.176	291.21	0.31	203.948	71.63	0.67
31	-	31	A	A	A	210.634	40.48	0.93	208.111	44.13	0.19	205.371	871.85	0.28	208.23	22.41	0.23	210.516	36.26	1
32	-	32	A	A	A	213.693	204.81	0.56	209.94	149.48	0.69	210.509	10.44	0	209.797	144.77	0.65	213.679	204.61	0.55
33	-	33	A	A	A	216.369	36.1	0.61	211.519	202.81	0.11	212.149	24.34	1.47	211.833	177.33	0.11	216.373	40.66	0.6
34	-	34	A	A	A	218.817	84.69	0.87	213.661	168.41	0.34	217.359	0.25	0.07	213.851	129.43	0.34	218.886	66.61	0.87
35	-	35	A	A	A	222.092	129.91	0.62	218.236	283.9	0.1	218.234	1.88	0.07	218.392	291.69	0.07	222.073	131.37	0.61
36	-	36	A	A	A	224.978	341.72	1.49	219.321	148.17	0.5	220.413	1.15	0	219.392	170.5	0.56	224.752	335.35	1.57
37	-	37	A	A	A	225.508	55.06	0.28	225.449	32.42	0.65	226.238	0.02	0.66	225.725	32.35	0.6	225.533	74.46	0.27
38	-	38	A	A	A	227.431	163.04	1.19	228.716	281.71	1.14	227.666	0.13	0.64	228.276	265.07	1.2	227.397	187.67	0.99
39	-	39	A	A	A	230.187	247.61	1.06	229.844	177.66	0.39	229.354	411.15	0.87	229.494	223.25	0.37	230.069	229.3	1.05
40	-	40	A	A	A	234.495	27.38	2.55	232.295	113	0.75	231.476	446.17	0.93	232.45	118.5	0.73	234.412	30.18	2.54
41	-	41	A	A	A	238.587	442.1	0.18	234.255	107.33	1.71	235.073	0.96	1.87	234.321	90.35	1.8	238.711	467.37	0.16
42	-	42	A	A	A	240.78	84.75	1.06	239.361	624.67	0.16	238.371	24.59	0	239.695	615.61	0.18	240.788	45.09	1.03
43	-	43	A	A	A	247.661	626.79	0.71	242.433	64.38	0.81	244.319	93.27	0.5	242.21	57.55	0.8	247.754	624.75	0.69
44	-	44	A	A	A	249.935	140.36	1.17	244.22	90.09	1.25	245.376	93.01	0.62	244.339	92.96	1.21	249.841	174.63	0.95
45	-	45	A	A	A	251.709	173.14	1.44	249.662	108.6	1.09	249.205	1.99	0.07	249.746	96.62	1.14	251.801	134.88	1.71
46	-	46	A	A	A	253.321	44.83	2.89	252.964	21.79	0.27	250.996	0	0.04	253.097	18.63	0.27	253.381	59.53	2.65
47	-	47	A	A	A	259.221	13.69	0.95	256.007	248.36	0.46	256.743	71.81	0.9	256.062	260.26	0.44	258.981	15.71	0.88
48	-	48	A	A	A	261.67	24.89	0.19	260.309	47.5	0.48	257.48	62.67	0.7	260.476	45.29	0.56	261.819	25.12	0.15
49	-	49	A	A	A	263.923	125.49	0.2	260.748	3.98	0.63	258.591	0.1	1.95	260.703	10.18	0.58	264.006	123.21	0.13
50	-	50	A	A	A	265.185	113.49	0.57	263.619	13.99	0.43	262.318	1.89	0.46	263.595	15.26	0.43	265.272	108.74	0.51
51	-	51	A	A	A	269.974	66.04	3.45	265.113	36.13	1.44	262.71	0.01	0.48	265.438	29.72	1.39	269.699	77.36	3.52
52	-	52	A	A	A	271.248	100.71	0.22	271.517	196.22	0.78	265.053	0.82	0.01	271.344	179.83	0.8	271.176	89.69	0.2
53	-	53	A	A	A	275.729	12.96	0.77	274.558	509.9	0.34	273.394	1721.34	0.17	274.619	521.32	0.34	275.601	31.61	0.75
54	-	54	A	A	A	276.736	545.75	0.18	278.538	67.86	0.31	286.539	2.33	0.92	278.505	76.45	0.31	276.505	517.26	0.14
55	-	55	A	A	A	281.71	147.39	0.66	283.253	8.08	0.13	287.498	2.24	0	283.399	4.73	0.11	281.532	159.29	0.63
56	-	56	A	A	A	283.263	77.27	0.32	286.211	348.64	0.34	291.197	312.73	0.56	286.219	337.22	0.36	283.091	75.03	0.3
57	-	57	A	A	A	289.79	13.64	1.06	289.005	30.52	0.85	291.911	517.02	0.58	289.18	38.61	0.86	289.872	15.75	1.01
58	-	58	A	A	A	296.73	60.12	3.26	296.037	80.12	1.31	293.636	292.71	0.39	296.141	89.17	1.27	296.742	67.82	3.12
59	-	59	A	A	A	299.665	105.32	0.99	300.145	732.38	1.08	295.375	0	0.91	300.159	706.02	1.19	299.701	101.86	1.03
60	-	60	A	A	A	306.308	48.75	0.06	305.285	81.56	0.13	296.72	0.44	0.88	305.459	82.75	0.09	306.243	49.04	0.07
61	-	61	A	A	A	310.9	69.3	3.36	307.412	85.58	1.12	309.899	0.21	0.02	307.367	99.62	1.1	310.784	83.53	3.21
62	-	62	A	A	A	313.735	897.85	0.39	309.229	94.13	0.1	310.269	1.24	0	309.314	104.77	0.06	313.77	941.34	0.25
63	-	63	A	A	A	316.088	124.36	3	314.151	89.3	2.05	316.835	320.05	4.09	314.265	89.11	2.06	316.054	54.78	3.37
64	-	64	A	A	A	319.361	9.05	2.87	321.126	45.65	2.5	323.021	5.08	3.45	320.991	74.38	2.46	319.188	8.08	2.6
65	-	65	A	A	A	324.81	356.95	0.61	322.944	345.15	0.58	323.848	208.87	0.74	323.334	310.66	0.6	324.656	373.16	0.54
66	-	66	A	A	A	327.483	23.34	0.73	327.77	7.54	0.91	324.469	1.58	3.14	327.519	5.78	0.92	327.317	15.45	0.67
67	-	67	A	A	A	340.273	44.33	5.88	333.282	42.39	3.76	325.433	0.23	0.35	333.223	44.75	3.82	340.255	46.68	5.7
68	-	68	A	A	A	342.759	32.54	0.12	337.942	13.15	0.1	336.522	0.31	0.01	338.101	11.44	0.11	342.758	31.91	0.14
69	-	69	A	A	A	358.924	24.97	10.39	361.908	160.04	4.85	366.012	0.1	5.97	361.624	166.86	4.8	358.752	23.07	10.14
70	-	70	A	A	A	365.483	561.68	0.75	371.916	348.21	2.83	367.278	0.01	6.04	372.462	347.17	2.9	365.355	568.56	0.66
71	-	71	A	A	A	389.469	134.56	9.96	379.84	188.68	4.85	373.04	582.55	0.04	379.504	170.89	5.1	389.324	132.74	9.67
72	-	72	A	A	A	401.124	287.34	5.57	386.115	403.15	1.62	373.787	577.68	0.04	385.608	421.33	1.37	401.242	295.39	5.37
73	-	73	A	A	A	435.523	0.32	17.52	434.025	0.33	4.35	431.153	0.04	0.29	434.072	0.32	4.46	435.442	0.34	15.82
74	-	74	A	A	A	442.877	1.56	6.07	441.972	0.69	35.03	440.35	1.25	40.96	442.054	0.65	33.44	442.288	1.26	13.59
75	-	75	A	A	A	444.789	0.99	43.83	442.724	0.57	3.32	441.336	0.01	0.5	442.782	0.61	5.21	444.37	1.27	35.96
76	-	76	A	A	A	449.9	2.54	36.95	444.389	1.25	32.87	441.406	1.48	40.54	444.426	1.2	32.37	449.957	2.45	35.83
77	-	77	A	A	A	454.134	4.35	10.82	447.238	2.31	4.21	442.419	0	0.67	447.34	2.31	4.65	454.177	4.34	3.79
78	-	78	A	A	A	454.85	0.24	36.93	456.602	0.2	23.9	459.295	0.04	26.4	456.631	0.11	24.03	454.62	0.42	42.71
79	-	79	A	A	A	461.318	1.25	26.69	461.098	0.09	26.84	459.711	0.02	26.62	461.112	0.13	26.82	461.376	0.99	26.1
80	-	80	A	A	A	470.004	5.94	6.63	464.382	1.08	15.05	464.156	0.09	13.22	464.453	1.23	15.16	469.935	6.03	6.51
81	-	81	A	A	A	471.966	1.11	25.21	474.186	13.36	0.46	477.282	18.28	0.32	474.155	13.24	0.41	471.988	1.09	24.21
82	-	82	A	A	A	477.555	12.68	0.74	476.827	14.95	0.39	477.62	17.7	0.23	476.905	14.84	0.44	477.418	12.45	0.75
83	-	83	A	A	A	488.96	5.86	0.18	492.747	16.6	0.27	493.588	40.4	0.61	492.765	16.18	0.22	488.89	6.11	0.15
84	-	84	A	A	A	497.24	15.35	0.18	495.469	12.53	0.19	498.693	0.01	0	495.566	12.94	0.22	496.988	16.16	0.16
85	-	85	A	A	A	556.701	319.24	2.54	561.196	345.02	0.67	566.339	9.21	1.06	561.197	352.9	0.59	556.808	341.73	1.82
86	-	86	A	A	A	563.649	507.12	11.6	565.995	106.72	1.06	566.731	69.78	1.17	566.032	98.14	1.07	564.073	281.72	8.3
87	-	87	A	A	A	566.024	564.07	4.8	568.235	645.07	1.27	568.133	1043.22	0.52	568.292	637.16	1.21	566.086	732.36	5.7
88	-	88	A	A	A	570.503	433.2	5.86	574.186	504.6	6.46	573.449	365.87	3.07	574.989	495.69	6.02	570.97	446.72	7.15
89	-	89	A	A	A	579.036	388.07	14.71	578.378	494.6	3.08	575.039	304.85	1.72	578.45	492.62	3.28	579.075	366.82	14.79
90	-	90	A	A	A	582.164	249.79	21.24	586.227	10.73	23.25	589.537	0.01	25.24	586.266	14.21	23.13	582.207	266.78	20.04
91	-	91	A	A	A	588.633	11.1	33.98	589.822	6.08	23.34	589.687	0.21	0.01	589.899	7.98	23.31	588.656	10.22	32.85
92	-	92	A	A	A	591.889	2.22	33.15	592.88	6.29	6.09	589.783	0.05	25.42	593.009	5.92	6.14	592.039	3.75	32.9
93	-	93	A	A	A	596.619	17.79	5.86	594.496	4.25	22.43	599.724	0.34	47.28	594.512	4.35	23.12	596.881	19.59	5.35
94	-	94	A	A	A	605.441	198.6	14.63	602.476	114.56	16.68	600.897	115.68	18.04	602.57	105.19	17.52	605.512	150.86	20.1
95	-	95	A	A	A	606.208	84.79	30.34	606.201	216.71	17.78	601.677	90.57	17.39	606.619	246.46	16.4	606.348	131.23	22.94
96	-	96	A	A	A	611.136	180.14	22.52	609.894	58.45	24.35	609.335	280.33	3.72	609.935	41.69	25.92	611.511	193.38	22.68
97	-	97	A	A	A	614.18	80.76	37.87	611.234	342.97	8.75	610.826	424.98	2.43	611.308	367.3	7.06	614	70.07	40.04
98	-	98	A	A	A	615.902	368.59	16.13	618.444	438.58	16.78	617.489	1.04	0.02	618.922	4.89	0.97	615.918	388.14	10.92
99	-	99	A	A	A	621.645	26.23	10.14	618.902	7.31	0.99	622.919	5.49	22.64	619.264	400.49	16.81	621.607	16.46	10.11
100	-	100	A	A	A	624.648	22.88	14.15	622.617	26.66	17.52	626.707	543.9	22.5	622.814	53.51	18.39	624.595	26.54	14.06
101	-	101	A	A	A	626.525	237.17	20.16	629.303	17.66	0.58	631.132	2.12	0.07	629.177	15.83	1.17	627.938	116.38	14.34
102	-	102	A	A	A	630.211	100.17	3.2	632.048	16.06	7.42	634.669	0.03	6.48	632.267	15.97	6.7	630.952	187.66	9.02
103	-	103	A	A	A	631.956	17.59	11.13	634.928	7.13	4.75	634.92	0.04	6.44	635.075	6.52	4.76	632.184	25.21	10.53
104	-	104	A	A	A	638.202	69.95	6.38	642.361	450.61	20.5	645.572	499.16	25.19	642.802	452.44	20.78	638.519	96.12	7.16
105	-	105	A	A	A	745.619	99.05	10.29	711.29	19.64	3.15	713.605	0.07	1.32	713.773	20.13	3.21	748.659	100.02	9.97
106	-	106	A	A	A	765.75	45.03	5.92	741.635	15.51	2.64	733.563	0	1.28	742.147	15.06	2.62	767.556	43.42	5.72
107	-	107	A	A	A	968.151	81.96	296.28	972.524	11.5	237.21	974.759	29.85	0.01	972.391	53.34	246.09	968.327	121.78	307.32
108	-	108	A	A	A	969.86	79.38	600.2	974.057	164.56	4.97	975.996	4.37	684.25	973.42	66.18	135.77	969.612	42.57	454.43
109	-	109	A	A	A	970.863	154.06	96.47	974.256	44.33	478.97	976.754	128.83	0.06	974.9	63.59	346.09	970.645	130.69	185.99
110	-	110	A	A	A	972.959	28.26	55.51	975.3	60.86	13.54	977.606	140.36	0.07	975.718	98.78	0.2	973.369	49.77	3.46
111	-	111	A	A	A	973.388	6.43	4.86	976.735	13.68	4.16	978.931	0.67	58.46	977.337	3.05	22.44	973.962	7.51	63.75
112	-	112	A	A	A	974.625	8.09	71.54	977.842	14.29	25.86	979.682	0.19	19.63	977.634	20.28	16.84	974.122	5.78	76.8
113	-	113	A	A	A	1032.77	40.6	53.12	1041.29	538.57	20.8	1046.42	0.42	24.43	1041.5	734.83	19.74	1032.66	163.77	48.86
114	-	114	A	A	A	1035.12	3419.25	0.7	1043.92	625.11	18.49	1047.22	0.16	24.65	1043.56	849.81	16.73	1035	3259.02	3.62
115	-	115	A	A	A	1037.87	161.27	32.37	1044.78	3907.45	3.47	1051.23	4114.74	0.53	1045.34	3496.5	4.82	1037.79	144.82	28.92
116	-	116	A	A	A	1043.01	955.16	4.24	1048.59	2618.3	7.59	1052.09	4116.82	0.57	1048.61	2672.54	8.51	1043.16	1033.14	6.31
117	-	117	A	A	A	1048.58	2683.73	9.95	1054.1	600.63	34.02	1056.45	4821.29	1.64	1054.2	585.33	33.44	1048.35	2626.84	9.54
118	-	118	A	A	A	1049.72	903.25	33.89	1055.16	315.39	5.2	1066.25	3.72	0.05	1055.41	211.95	6.64	1049.96	927.7	31.65
119	-	119	A	A	A	1054.42	3797.4	3.67	1056.25	3845.08	3.25	1069.85	24.83	69.02	1056.15	3882.27	3.57	1054.48	3778.44	5.12
120	-	120	A	A	A	1064.56	81.57	56.92	1067.4	207.16	30.77	1070.46	86.08	30.19	1067.59	209.35	30.32	1064.67	69.31	55.17
121	-	121	A	A	A	1074.14	27.21	44.4	1075.67	30.85	36.67	1070.73	87.44	30.19	1075.77	23.01	36.94	1074.17	40.98	43.4
122	-	122	A	A	A	1078.23	233.15	18.79	1078.92	97.61	14.26	1079.72	0.47	8.23	1078.52	105.62	13.67	1077.53	237.56	17.39
123	-	123	A	A	A	1081.62	264.56	16.95	1082.47	129.96	13.77	1080.23	0.02	8.48	1082.71	142.67	14.93	1082.25	268.93	16.94
124	-	124	A	A	A	1085.75	78.43	52.87	1085.37	41.04	17.72	1086.31	0.06	10.42	1085.59	48.43	17.11	1086.05	94.53	51.58
125	-	125	A	A	A	1089.45	166.67	3.04	1088.92	43.25	2.21	1086.88	0.06	10.99	1088.93	45.39	2.48	1089.49	162.86	2.28
126	-	126	A	A	A	1106.11	59.19	28.59	1106.74	38.48	45.56	1102.17	0.01	0	1106.64	47.6	46.67	1106.19	69.57	26.62
127	-	127	A	A	A	1114.38	218.13	46.53	1108.06	4.68	31.91	1103.33	6.1	67.71	1107.9	6.91	30.75	1114.39	170.23	55.43
128	-	128	A	A	A	1115.84	184.48	32.75	1115.12	339.25	2.46	1114.51	340.38	0.52	1115.14	336.25	2.18	1116.3	235.06	21.12
129	-	129	A	A	A	1123.57	580.51	8.38	1119.23	545.97	2.02	1115.07	349.74	0.5	1119.37	533.73	2.58	1123.96	571.5	9.9
130	-	130	A	A	A	1155.07	1.71	0.12	1156.07	0.85	0.09	1159.38	0.03	0	1156.19	0.83	0.08	1155.13	1.72	0.1
131	-	131	A	A	A	3762.22	26.34	492.4	3761.87	0.52	1.97	3770.84	0	0	3762.45	1.05	5.35	3762.94	24.5	448.54
132	-	132	A	A	A	3766.86	69.22	1000	3763.49	93.66	1000	3772.6	92.5	1000	3764.06	93.11	1000	3767	70.96	1000
